# Supplementary material for: Weight Management during Pregnancy and the Postpartum Period in Women with Gestational Diabetes Mellitus: A Systematic Review and Summary of Current Evidence and Recommendations
Source: Nutrients. 2023 Dec 6;15(24):5022. doi: 10.3390/nu15245022 (PMC10746048; doi:10.3390/nu15245022)
Supplement: Supplementary file 1 [file nutrients-15-05022-s001.zip › Table S2.xlsx]

## Sheet: Sheet1
Table S2 The characteristics of the guidelines and the scores for each domain
Number	Title	Author	Year of publication or update	Country or region	(1) Scope and purpose (%)	(2) Stakeholder involvement (%)	(3) Rigor of development (%)	(4) Clarity of presentation (%)	(5) Applicability (%)	(6) Editorial independence (%)	Overall quality
G1	Standards of Care in Diabetes	Elsayed et al.	2023	United States of America	0.916667	0.888889	0.739583	0.972222	0.416667	1	B
G2	2019 Canadian guideline for physical activity throughout pregnancy	Mottola et al.	2019	Canada	0.916667	0.888889	0.760417	0.972222	0.520833	0.833333	A
G3	Guidelines for Diagnosis and Treatment of Hyperglycemia in Pregnancy (2022)	Yang et al.	2022	China	0.888889	0.444444	0.5	0.888889	0.354167	0.75	B
G4	Gestational diabetes mellitus Clinical Nursing Practice Guidelines	Zhou et al.	2021	China	1	0.972222	0.9375	0.972222	0.791667	0.958333	A
G5	Academy of Nutrition and Dietetics Gestational Diabetes Evidence-Based Nutrition Practice Guideline	Duarte-Gardea et al.	2018	United States of America	0.916667	0.611111	0.791667	0.833333	0.479167	1	B
G6	ACOG Practice Bulletin NO. 190: Gestitational Diabetes Mellitus	The American College of Obstetricians and Gynecologists Committee	2018	United States of America	0.833333	0.416667	0.5625	0.861111	0.333333	0.208333	B
G7	American Association of Clinical Endocrinology Clinical Practice Guideline: Developing a Diabetes Mellitus Comprehensive Care Plan—2022 Update	Blonde et al.	2022	United States of America	0.972222	0.722222	0.78125	0.944444	0.395833	1	B
G8	CHAPTER 3. Guideline for detection and management of diabetes in pregnancy	Brown et al.	2018	United States of America	0.916667	0.555556	0.40625	0.916667	0.3125	0.166667	B
G9	Clinical practice guidelines on diabetes mellitus and pregnancy: II. Gestational diabetes mellitus	Anastasiou et al.	2020	Greece	0.638889	0.361111	0.5	0.777778	0.333333	0.583333	B
G10	Executive summary of evidence and consensus-based clinical practice guideline for management of obesity and overweight in postpartum women: An AIIMS-DST initiative	Kumari et al.	2022	India	0.972222	0.611111	0.5625	0.75	0.541667	0.958333	B
G11	Guideline on pregnancy and diabetes by the society of specialists in perinatology (PUDER), Turkey	Bayram et al.	2020	Turkey	0.5	0.388889	0.375	0.694444	0.3125	1	B
G12	Guidelines for management of hyperglycemia in pregnancy (HIP) by Society of Obstetricians & Gynaecologists of Pakistan (SOGP)	Masood et al.	2021	Pakistan	0.861111	0.583333	0.385417	0.833333	0.604167	1	B
G13	IDF-MENA region guidelines for management of hyperglycemia in pregnancy	Masood et al.	2021	MENA region	0.888889	0.416667	0.40625	0.805556	0.729167	1	B
G14	Iranian Endocrine Society Guidelines for Screening, Diagnosis, and Management of Gestational Diabetes Mellitus	Valizadeh et al.	2020	Iran	0.972222	0.722222	0.447917	0.75	0.3125	1	B
G15	Iranian National Clinical Practice Guideline for Exercise in Patients with Diabetes	Hassabi et al.	2021	Iran	0.972222	0.638889	0.541667	0.666667	0.354167	1	B
G16	Japanese Clinical Practice Guideline for Diabetes 2019	Araki et al.	2019	Japan	0.777778	0.361111	0.5	0.75	0.333333	0.833333	B
G17	Standards of Polish Society of Gynecologists and Obstetricians in management of women with diabetes	Wender-Ozegowska et al.	2018	Poland	0.861111	0.277778	0.333333	0.694444	0.354167	0.166667	B
G18	Diabetes and Pregnancy	Feig et al.	2018	Canada	0.805556	0.75	0.625	0.833333	0.3125	0.833333	B
G19	Diabetes in pregnancy: management from preconception to the postnatal period	National Institute for Health and Care Excellence	2020	United Kingdom	0.972222	0.888889	0.916667	0.916667	0.625	0.916667	A
G20	National Clinical Guideline: The Diagnosis and Management of Diabetes in Pregnancy	Ministry of Public Health Qatar	2021	Qatar	0.888889	0.805556	0.739583	0.805556	0.375	0.916667	B
G21	Queensland Clinical Guidelines. Gestational diabetes mellitus (GDM)	Queensland Clinical Guidelines	2021	Australia	1	0.666667	0.65625	0.805556	0.8125	0.875	A
G22	Gestational Diabetes Mellitus (GDM) - Diagnosis, Treatment and Follow-Up. Guideline of the DDG and DGGG (S3 Level, AWMF Registry Number 057/008, February 2018)	Schafer-Graf et al.	2018	Germany	0.972222	0.75	0.447917	0.722222	0.5	0.541667	B
G23	Guidelines for obstetrical practice in Japan: Japan Society of Obstetrics and Gynecology and Japan Association of Obstetricians and Gynecologists 2020 edition	Itakura et al.	2020	Japan	0.805556	0.333333	0.354167	0.777778	0.3125	1	B
G24	Diabetes UK evidence-based nutrition guidelines for the prevention and management of diabetes	Dyson et al.	2018	United Kingdom	0.916667	0.638889	0.75	0.888889	0.333333	0.166667	B
G25	Guideline to postpartum health services	Branch of Women's Health, Chinese Preventive Medicine Association	2021	China	0.777778	0.555556	0.302083	0.805556	0.3125	0.166667	B
Average score					0.877778	0.61	0.572917	0.825556	0.4425	0.755
