# Supplementary material for: Weight Management during Pregnancy and the Postpartum Period in Women with Gestational Diabetes Mellitus: A Systematic Review and Summary of Current Evidence and Recommendations
Source: Nutrients. 2023 Dec 6;15(24):5022. doi: 10.3390/nu15245022 (PMC10746048; doi:10.3390/nu15245022)
Supplement: Supplementary file 1 [file nutrients-15-05022-s001.zip › Table S3.xlsx]

## Sheet: Sheet1
	Table S3 The quality assessment of the systematic reviews
	Number	Title	Author	Year	1. Did the research questions and inclusion criteria for the review include the components of PICO？	2. Did the report of the review contain an explicit statement that the review methods were established prior to the conduct of the review and did the report justify any significantdeviations from the protocol?	3. Did the review authors explain their selection of the study designs for inclusion in the review?	4. Did the review authors use a comprehensive literature search strategy?	5. Did the review authors perform study selection in duplicate?	6. Did the review authors perform data extraction in duplicate?	7. Did the review authors provide a list of excluded studies and justify the exclusions?	8. Did the review authors describe the included studies in adequate detail?	9. Did the review authors use a satisfactory technique for assessing the risk of bias (RoB) in individual studies that were included in the review?	10. Did the review authors report on the sources of funding for the studies included in the review?	11. If meta-analysis was performed, did the review authors use appropriate methods for statistical combination of results?	12. If meta-analysis was performed, did the review authors assess the potential impact of RoB in individual studies on the results of the meta-analysis or other evidence synthesis?	13. Did the review authors account for RoB in primary studies when interpreting/discussing the results of the review?	14. Did the review authors provide a satisfactory explanation for, and discussion of, any heterogeneity observed in the results of the review?	15. If they performed quantitative synthesis did the review authors carry out an adequate investigation of publication bias (small study bias) and discuss its likely impact on the results of the review?	16. Did the review authors report any potential sources of conflict of interest, including any funding they received for conducting the review?	Quality level	Overall appraisal
	1	Lifestyle intervention for the prevention of diabetes in women with previous gestational diabetes mellitus: A systematic review and meta-analysis	Goveia et al.	2018	Yes	Yes	Yes	Partial Yes	Yes	Yes	Yes	Partial Yes	Yes	No	Yes	No	Yes	Yes	Yes	Yes	Medium	Include
	2	Gestational Diabetes Mellitus and Diet: A Systematic Review and Meta-analysis of Randomized Controlled Trials Examining the Impact of Modified Dietary Interventions on Maternal Glucose Control and Neonatal Birth Weight	Yamamoto et al.	2018	Yes	Yes	Yes	Yes	Yes	Yes	No	Partial Yes	Yes	No	Yes	Yes	Yes	Yes	Yes	Yes	Low	Include
	3	Efficacy of Vitamin D supplementation in gestational diabetes mellitus: Systematic review and meta-analysis of randomized trials	Rodrigues et al.	2019	Yes	Yes	Yes	Yes	Yes	Yes	Yes	Partial Yes	Yes	No	Yes	No	Yes	Yes	Yes	Yes	Medium	Include
	4	The Role of Diet in the Prevention of Diabetes among Women with Prior Gestational Diabetes: A Systematic Review of Intervention and Observational Studies	D'Arcy et al.	2020	Yes	Yes	Yes	Partial Yes	Yes	Yes	No	Yes	Yes	No	No meta-analysis was performed	No meta-analysis was performed	Yes	Yes	No meta-analysis was performed	Yes	Low	Include
	5	Systematic review of effectiveness and cost-effectiveness of lifestyle interventions to improve clinical diabetes outcome measures in women with a history of GDM	Hewage et al.	2020	Yes	Yes	Yes	Partial Yes	Yes	Yes	Yes	Partial Yes	Yes	No	Yes	Yes	No	Yes	Yes	Yes	Low	Include
	6	Nutritional and Exercise-Focused Lifestyle Interventions and Glycemic Control in Women with Diabetes in Pregnancy: A Systematic Review and Meta-Analysis of Randomized Clinical Trials	Dingena et al.	2023	Yes	Yes	Yes	Partial Yes	Yes	No	No	Partial Yes	Yes	No	Yes	Yes	Yes	Yes	Yes	Yes	Low	Include
	7	Lifestyle intervention for the prevention of type 2 diabetes in women with prior gestational diabetes: A systematic review and meta-analysis	Retnakaran et al.	2023	Yes	Yes	Yes	Partial Yes	Yes	No	No	Partial Yes	Yes	No	Yes	Yes	Yes	Yes	Yes	Yes	Low	Include
	8	The Effects of Probiotics/Synbiotics on Glucose and Lipid Metabolism in Women with Gestational Diabetes Mellitus: A Meta-Analysis of Randomized Controlled Trials	Mu et al.	2023	Yes	Yes	Yes	Partial Yes	No	No	No	Partial Yes	Yes	No	Yes	No	Yes	Yes	Yes	Yes	Low	Include
	9	Effects of Probiotics on Glycemic Control and Metabolic Parameters in Gestational Diabetes Mellitus: Systematic Review and Meta-Analysis	Yefet et al.	2023	Yes	Yes	Yes	Partial Yes	Yes	Yes	No	Partial Yes	Yes	No	Yes	No	Yes	Yes	Yes	Yes	Low	Include
	10	Treatments for women with gestational diabetes mellitus: an overview of Cochrane systematic reviews	Martis et al.	2018	Yes	Yes	Yes	Yes	Yes	Yes	Yes	Yes	Yes	No	No meta-analysis was performed	No meta-analysis was performed	Yes	Yes	No meta-analysis was performed	Yes	High	Include
