# Supplementary material for: Weight Management during Pregnancy and the Postpartum Period in Women with Gestational Diabetes Mellitus: A Systematic Review and Summary of Current Evidence and Recommendations
Source: Nutrients. 2023 Dec 6;15(24):5022. doi: 10.3390/nu15245022 (PMC10746048; doi:10.3390/nu15245022)
Supplement: Supplementary file 1 [file nutrients-15-05022-s001.zip › Table S4.xlsx]

## Sheet: Sheet1
Table S4 The quality assessment of the evidence summaries
Number	Title	Author	Year	1. Is the summary specific in scope and application?	2. Is the authorship of the summary transparent?	3. Are the reviewer(s)/editor(s) of the summary transparent?	4. Are the search methods transparent and comprehensive?	5. Is the evidence grading system transparent and translatable?	6. Are the recommendations clear?	7. Are the recommendations appropriately cited?	8. Are the recommendations current?	9. Is the summary unbiased?	10. Can this summary be applied to your patient(s)?	Overall appraisal
1	Evidence summary of diet management for patients with gestational diabetes mellitus	Cao et al.	2021	Yes	Yes	No	Yes	Yes	Yes	Yes	Yes	Yes	Yes	Include
2	Evidence summary for dietary management of gestational diabetes	Wang et al.	2022	Yes	Yes	No	Yes	Yes	Yes	Yes	Yes	Yes	Yes	Include
3	Evidence summary of exercise regimens for patients with gestational diabetes mellitus	Liu et al.	2020	Yes	Yes	No	Yes	Yes	Yes	Yes	Yes	Yes	Yes	Include
4	Summary of best evidence for dietary nutrition management after cesarean section in pregnant women with gestational diabetes mellitus	Li et al.	2022	Yes	Yes	No	Yes	Yes	Yes	Yes	Yes	Yes	Yes	Include
5	Gestational Diabetes Mellitus: Antenatal Care	Lopes	2023	Yes	Yes	No	Yes	Yes	Yes	Yes	Yes	Yes	Yes	Include
6	Gestational Diabetes: Management (Lifestyle Interventions)	Moola	2021	Yes	Yes	No	Yes	Yes	Yes	Yes	Yes	Yes	Yes	Include
7	Gestational Diabetes Mellitus: Management (Diet)	Lopes	2023	Yes	Yes	No	Yes	Yes	Yes	Yes	Yes	Yes	Yes	Include
8	Gestational Diabetes Mellitus: Management (Exercise)	Lopes	2023	Yes	Yes	No	Yes	Yes	Yes	Yes	Yes	Yes	Yes	Include
9	Gestational Diabetes: Management (Probiotics)	Aginga	2021	Yes	Yes	No	Yes	Yes	Yes	Yes	Yes	Yes	Yes	Include
10	Gestational Diabetes: Management (Dietary Supplements)	Whitehorn	2021	Yes	Yes	No	Yes	Yes	Yes	Yes	Yes	Yes	Yes	Include
11	Gestational Diabetes: Management (Omega-3 Fatty Acids)	Aginga	2021	Yes	Yes	No	Yes	Yes	Yes	Yes	Yes	Yes	Yes	Include
12	Gestational Diabetes Mellitus: Management (Education)	Lopes	2023	Yes	Yes	No	Yes	Yes	Yes	Yes	Yes	Yes	Yes	Include
