# Supplementary material for: Weight Management during Pregnancy and the Postpartum Period in Women with Gestational Diabetes Mellitus: A Systematic Review and Summary of Current Evidence and Recommendations
Source: Nutrients. 2023 Dec 6;15(24):5022. doi: 10.3390/nu15245022 (PMC10746048; doi:10.3390/nu15245022)
Supplement: Supplementary file 1 [file nutrients-15-05022-s001.zip › Table S5.xlsx]

## Sheet: Sheet1
Table S5 The quality assessment of the expert consensuses, recommended practices, and clinical decisions
Number	Title	Author	Year	1. Is the source of the opinion clearly identified?	2. Does the source of opinion have standing in the field of expertise?	3. Are the interests of the relevant population the central focus of the opinion?	4. Is the stated position the result of an analytical process, and is there logic in the opinion expressed?	5. Is there reference to the extant literature?	6. Is any incongruence with the literature/sources logically defended?	Overall appraisal
1	Expert consensus on exercise during pregnancy (draft)	Yang et al.	2021	Yes	Yes	Yes	Yes	Yes	Not applicable	Include
2	The 2019 Flemish consensus on screening for overt diabetes in early pregnancy and screening for gestational diabetes mellitus	Benhalima et al.	2020	Yes	Yes	Yes	Yes	Yes	Not applicable	Include
3	Pregnancy after bariatric surgery: Consensus recommendations for periconception, antenatal and postnatal care	Shawe et al.	2019	Yes	Yes	Yes	Yes	Yes	Not applicable	Include
4	Pregnancy as an opportunity to prevent type 2 diabetes mellitus: FIGO Best Practice Advice	Adam et al.	2023	Yes	Yes	Yes	Yes	Yes	Not applicable	Include
5	GDM: SAFES Recommendations and Action Plan	Abbas Raza et al.	2018	Yes	Yes	Yes	Yes	Yes	Not applicable	Include
6	Gestational diabetes mellitus Glucose management and maternal prognosis	Durnwald	2022	Yes	Yes	Yes	Yes	Yes	Not applicable	Include
7	Gestational diabetes mellitus Screening, diagnosis, and prevention	Durnwald	2022	Yes	Yes	Yes	Yes	Yes	Not applicable	Include
8	Gestational diabetes mellitus	Scott et al.	2022	Yes	Yes	Yes	Yes	Yes	Not applicable	Include
