# Supplementary material for: Weight Management during Pregnancy and the Postpartum Period in Women with Gestational Diabetes Mellitus: A Systematic Review and Summary of Current Evidence and Recommendations
Source: Nutrients. 2023 Dec 6;15(24):5022. doi: 10.3390/nu15245022 (PMC10746048; doi:10.3390/nu15245022)
Supplement: Supplementary file 1 [file nutrients-15-05022-s001.zip › Table S6.xlsx]

## Sheet: Sheet1
Table S6 Key recommendations on weight gain goals, total energy intake, nutrients, and physical activity from the guidelines
Number	Title	Weight management goals	Diet					Physical activity
Number	Title	Weight	Totle energy intake	Carbohydrates	Protein	Fat	Fiber	Type	Frequency and duration
G1	Standards of Care in Diabetes [2, 23]	2009 IOM pregnancy weight recommendations.	Based on a nutrition assessment with dietary reference intake guidance from the IOM.	A minimum of 175 g carbohydrate per day.	A minimum of 71 g protein per day.	Emphasize monounsaturated and polyunsaturated fats while limiting saturated fats and avoiding trans fats.	28 fiber per day.	There was heterogeneity in the types of effective exercise (aerobic, resistance, or both) and duration of exercise (20~50 min/day, 2~7 days/week of moderate-intensity).
G2	2019 Canadian guideline for physical activity throughout pregnancy [34]	-	-	-	-	-	-	Aerobic, resistance, or both. Adding yoga and/or gentle stretching may also be beneficial.	Accumulate at least 150 min of moderate-intensity physical activity each week. Accumulate over a minimum of 3 days per week and encourage daily activity.
G3	Guideline for the diagnosis and management of hyperglycemia in pregnancy (2022) [28, 78]	2021 Chinese Nutrition Society recommendations.	Control total daily energy intake, not less than 1600 kcal/d in the first trimester, 1800~2200 kcal/d in the second and third trimesters is appropriate. People with pre-pregnancy obesity should reduce energy intake appropriately, but not less than 1600 kcal/d in the first trimester, and increase it appropriately in the second and third trimesters.	A minimum of 175 g of carbohydrate per day. 50%~60% of total energy intake.	A minimum of 70 g of protein per day.	Saturated fatty acids should not exceed 7% of total energy intake and limit the intake of trans fatty acids.	25~30 g fiber per day.	Aerobic, resistance, or both, such as walking, brisk walking, swimming, stationary cycling, yoga, jogging, and strength training.	30 min of moderate-intensity exercise daily for at least 5 days a week.
G4	Gestational diabetes mellitus Clinical Nursing Practice Guidelines [30, 77]	2009 IOM pregnancy weight recommendations.	The total daily energy intake is recommended based on the pre-pregnancy BMI, ideal weight, and needs at different times of pregnancy. It is recommended that obese women reduce their daily energy intake by 30%, but not less than 1600~1800 kcal/d.	35%~45% of total energy intake.	15%~20% of total energy intake.	25%~30% of total energy intake. Appropriately increase the food rich in monounsaturated fatty acids.	-	Aerobic, resistance, and non-weight-bearing exercises (e.g., stretching, swimming, and yoga)	At least 30 min per day, 5 days per week, or at least 150 min per week of moderate-intensity exercise. Spread out long periods (≥90 min) of sedentary time and avoid 2 or more consecutive days of inactivity.
G5	Academy of Nutrition and Dietetics Gestational Diabetes Evidence-Based Nutrition Practice Guideline [24]	2009 IOM pregnancy weight recommendations.	Based on a nutrition assessment with dietary reference intake guidance from the IOM.	A minimum of 175 g carbohydrate per day.	A minimum of 71 g protein per day (or 1.1 g/kg/d).	-	28 g fiber per day.	Aerobic and non-weight-bearing exercises (e.g., stretching, swimming, and yoga).	Encourage moderate-intensity exercise for 30 min or more per day.
G6	ACOG Practice Bulletin NO. 190: Gestitational Diabetes Mellitus [25]	-	-	-	-	-	-	Aerobic exercise.	Aim for 30 min of moderate-intensity exercise at least 5 days a week or a minimum of 150 min per week.
G7	American Association of Clinical Endocrinology Clinical Practice Guideline: Developing a Diabetes Mellitus Comprehensive Care Plan—2022 Update [26]	-	-	-	-	-	-	-	-
G8	CHAPTER 3. Guideline for detection and management of diabetes in pregnancy [27]	2009 IOM pregnancy weight recommendations. Postpartum: for women with BMI greater than 25.0 (or BMI >23.0 in Asians), target a 5%~7% weight loss from the preconception weight.	Underweight before pregnancy (BMI <18.5), 36~40 kcal/kg/d. Normal weight before pregnancy (BMI 18.5~24.9), 30 kcal/kg/d. Overweight before pregnancy BMI (25.0~29.9), 24 kcal/kg/d.	40%~55% of total energy intake.	1.1 g/kg/d.	30%~40% of total energy intake with <10% total energy intake from saturated fat. Encourage use of monounsaturated and polyunsaturated fats; discourage intake of saturated fats.	14 g fiber/1000 kcals per day (25~30 g/day).	-	30 min of moderate-intensity exercise on most days, for 150 min per week.
G9	Clinical practice guidelines on diabetes mellitus and pregnancy: II. Gestational diabetes mellitus [39]	2009 IOM pregnancy weight recommendations.	Consume a minimum of 1800 kcal per day.	Low GI carbohydrates of 35%~45% of total energy intake.	20%~25% of total energy intake.	30%~40% of total energy intake.	-	-	-
G10	Executive summary of evidence and consensus-based clinical practice guideline for management of obesity and overweight in postpartum women: An AIIMS-DST initiative [40]	-	-	-	-	-	-	-	-
G11	Guideline on pregnancy and diabetes by the society of specialists in perinatology (PUDER), Turkey [41]	-	30 kcal/kg (pre-pregnancy weight)/day in the first trimester, 24 kcal/kg/day in obese pregnant women (BMI >30.0), and 35 kcal/kg/day in the second and third trimesters.	-	-	-	-	Aerobic exercise.	Moderate exercise is required for 30 min, 5 days a week.
G12	Guidelines for management of hyperglycemia in pregnancy (HIP) by Society of Obstetricians & Gynaecologists of Pakistan (SOGP) [12]	-	Manage calorie intake, 25~35 kcal/kg according to the body weight. In obese women with GDM, a minimum of 1500~1800 kcal/day is recommended. Calorie restriction less than 1500 kcal/day for women with GDM is not safe.	A minimum of 175 g of carbohydrate per day. Replace high-GI foods with low-GI ones.	-	-	28 g fiber per day.	Brisk walking can be continued till term at a pace that is comfortable except in women with obstetrical or medical complications. If brisk walking is not possible, then arm exercises in sitting posture for at least 5~10 min post meal is recommended.	Moderate-intensity exercise of 30 min/day 1 h after light meals/snacks. This may be split into 15 min duration twice a day.
G13	IDF-MENA region guidelines for management of hyperglycemia in pregnancy [43]	2009 IOM pregnancy weight recommendations.	Underweight before pregnancy (BMI <18.5), 36~40 kcal/kg/d. Normal weight before pregnancy BMI (18.5~22.9), 30 kcal/kg/d. Overweight before pregnancy (BMI 23.0~24.9), 22~25 kcal/kg/d. Obese before pregnancy BMI (>25.0), 22~25 kcal/kg/d.	A minimum of 175 g of carbohydrate per day. 35%~45% of total energy intake.	A minimum of 71 g protein per day. 20%~25% of total energy intake.	25%~35% of daily calories should come from fat. Should not exceed >40% of total energy intake. Saturated fat should be <7% of total energy intake. 90% of unsaturated fat should be monounsaturated fat and 10% should be polyunsaturated fat. Trans fats are not recommended.	28 g fiber per day.	Advise a safer form of physical exercises in pregnancy, such as aerobics, brisk walking, stationary cycling, swimming (diving is contraindicated), modified Yoga, pelvic exercises (Kegel’s exercises), strength training (under supervision), and jogging (only in previously active women).	30~60 min of moderate-intensity exercise daily (at least 3~5 days/week) with correct posture. Exercise time should be split preferably into 10~15 min intervals.
G14	Iranian Endocrine Society Guidelines for Screening, Diagnosis, and Management of Gestational Diabetes Mellitus [38]	-	Control calorie intake.	50% of total energy intake. Simple sugars can account for up to 10% of total energy intake; however, it is more favorable to limit the intake of simple sugars to 5% of total energy intake.	20% of total energy intake.	30% of total energy intake.	For each 1000 calorie intake, 14 g of fiber should be received.	Aerobic and endurance training.	Moderate-intensity training is recommended for at least 30 min daily, 4~5 days a week. Women without physical fitness should start physical activity at low intensity (15 min daily) and gradually increase the duration of training.
G15	Iranian National Clinical Practice Guideline for Exercise in Patients with Diabetes [37]	-	-	-	-	-	-	-	Moderate-intensity exercise for 20~30 min/day on most or all days of the week. Sedentary women should begin with as little as 10 min a day and add the duration each week until they can stay active for 30 min a day.
G16	Japanese Clinical Practice Guideline for Diabetes 2019 [35]	BMI <18.5 before pregnancy, 9~12 kg of weight gain in pregnancy is appropriate. 18.5≤ BMI <25.0 before pregnancy, 7~12 kg of weight gain in pregnancy is appropriate. BMI ≥25.0 before pregnancy, range to be determined individually for each woman (with 5 kg as a guide).	-	-	-	-	-	-	-
G17	Standards of Polish Society of Gynecologists and Obstetricians in management of women with diabetes [44]	BMI <19.8 before pregnancy, 12.5~18.0 kg of weight gain in pregnancy is appropriate. BMI 19.8~26.0 before pregnancy, 11.5~15.9 kg of weight gain in pregnancy is appropriate. BMI 26.1~29.0 before pregnancy, 7.0~11.4 kg of weight gain in pregnancy is appropriate. 29.1~34.9 before pregnancy, weight gain in pregnancy below 7.0 kg is appropriate. BMI >35.0 before pregnancy, weight gain in pregnancy be…	BMI <19.8 before pregnancy, 35~40 kcal/kg/d. BMI 19.8~26.0 before pregnancy, 30~32 kcal/kg/d. BMI 26.1~29.0 before pregnancy, 25~30 kcal/kg/d. BMI 29.1~34.9 before pregnancy, 24~25 kcal/kg/d. BMI >35.0 before pregnancy, 15~17 kcal/kg/d.	40%~50% of total energy intake, primarily with low-GI, rich in starch and with limited amounts composed of processed flour. A minimum of 175 g of carbohydrate per day.	20%~30% of total energy intake (or 1.1 g/kg/d). The proportion of animal and plant sources is equal.	20%~30% of total energy intake, dominated by unsaturated fats of plant origin, rich in omega-3. Saturated fats should be <10% of total energy intake.	-	Physical activity of light to moderate intensity, such that engages large muscle groups, is particularly recommended for pregnant women (walking, Nordic walking, swimming, aqua-aerobics, aerobic exercises, cycling, yoga).	30 min of exercise most days of the week (at least 150 min per week), begining and ending with a few minutes of warm-up and stretching. Women who did not exercise regularly before their pregnancy should start with 10-minute sessions and gradually increase the duration.
G18	Diabetes and Pregnancy [33]	2009 IOM pregnancy weight recommendations.	-	Replace high-GI foods with low-GI foods.	-	-	-	-	-
G19	Diabetes in pregnancy: management from preconception to the postnatal period [31]	-	-	Switch from high-GI to low-GI foods.	-	-	-	-	Exercise regularly such as walking for 30 min after a meal.
G20	National Clinical Guideline: The Diagnosis and Management of Diabetes in Pregnancy [45]	Gestational age <20 weeks: underweight before pregnancy (BMI <18.5), 4.0~6.0 kg of weight gain is appropriate; normal weight before pregnancy (BMI 18.5~24.9), 4.0~5.5 kg of weight gain is appropriate; overweight before pregnancy (BMI 25.0~29.9), 2.0~3.0 kg of weight gain is appropriate; obesity class 1 before pregnancy (BMI 30.0~34.9), weight gain is not recommended; and obesity class 2 and 3 bef…	Based on pre-pregnancy BMI, current pregnancy BMI, and the acceptable weight gain during pregnancy. Energy intake should increase in the second and third trimesters. Obese women may reduce their energy intake during pregnancy by 30% compared to their pre-pregnancy intake, with a minimum intake of 1600~1800 kcal/day.	35%~45% of total energy intake. A minimum of 175g of carbohydrates per day. Replace high-GL foods with low-GL foods. Patients should consider meeting their carbohydrate needs from vegetables, legumes, whole grains, and complex carbohydrates and discourage the consumption of simple carbohydrates.	A minimum of 15%~20% of total energy intake and 71 g of protein per day. Women who are pregnant should consume around 1.1 g/kg/d of protein in the second and third trimesters. Women should consider meeting protein requirements from animal, fish, or plant sources.	30%~40% of total energy intake. Less than 10% of total energy intake should be from saturated fats. Trans-fatty acids should be avoided. The diet should contain 13 g/day of omega-6, and 1.4 g/day of omega-3.	28 g fiber per day.	-	15~30 min per day.
G21	Queensland Clinical Guidelines: Gestational diabetes mellitus (GDM) [1]	2009 IOM pregnancy weight recommendations.	-	A minimum of 175g of carbohydrates per day. A low-GI diet is recommended.	-	-	Increase fiber intake.	Aerobic exercise (e.g. walking, stationary cycle, swimming, aquatic activities, conditioning machines, prenatal exercise classes) and light or moderate resistance exercises.	30 min of physical activity on most days of the week. Physical activity may be broken into shorter periods of at least 10 min periods of moderate effort.
G22	Gestational Diabetes Mellitus (GDM) - Diagnosis, Treatment and Follow-Up. Guideline of the DDG and DGGG (S3 Level, AWMF Registry Number 057/008, February 2018) [46]	2009 IOM pregnancy weight recommendations.	-	40%~50% of total energy intake. The proportion of carbohydrates should not be less than 40% or 175 g/day. Carbohydrates with high fiber content and low-GI should be preferred.	20% of total energy intake.	30%~35% of total energy intake.	Increase fiber intake.	-	Exercise can be continued during pregnancy. Endurance or strength training at a low to moderate level can also be started during pregnancy. The simplest type of physical exercise without aids should be brisk walking for at least 30 min at least 3 times a week or daily exercise with an elastic strap.
G23	Guidelines for obstetrical practice in Japan: Japan Society of Obstetrics and Gynecology and Japan Association of Obstetricians and Gynecologists 2020 edition [36]	-	-	-	-	-	-	-	-
G24	Diabetes UK evidence-based nutrition guidelines for the prevention and management of diabetes [32]	2009 IOM pregnancy weight recommendations.	-	-	-	-	-	-	Regular physical activity (150 min per week), including walking for 30 min after a meal.
G25	Guideline to postpartum health services [29]	-	-	Postpartum: the proportion of coarse grains in staple foods should be appropriately increased, such as buckwheat, oats, and black rice. Cut back on sugar-rich foods, such as brown sugar, longan, red dates, and glutinous rice. Limit the intake of fruit, about 250 g per day is recommended.	Postpartum: ensure the intake of high-quality protein foods.	Postpartum: limit the intake of fat, 25~30 g of cooking oil per day is recommended.	-	Postpartum: get out of bed as soon as possible after delivery according to women's physical condition and wound recovery, puerperal health exercises can be carried out, aerobic and resistance exercises need to be gradually increased.	-
BMI, body mass index; IOM, Institute of Medicine; GDM, gestational diabetes mellitus; GI, glycemic index; GL, glycemic load. Recommendations labeled "postpartum" are for the postpartum period; those not labeled are for pregnancy.
